# Supplementary material for: Food Waste Management Practices and Barriers to Progress in U.S. University Foodservice
Source: Int J Environ Res Public Health. 2022 May 27;19(11):6512. doi: 10.3390/ijerph19116512 (PMC9180560; doi:10.3390/ijerph19116512)
Supplement: Supplementary file 1 [file ijerph-19-06512-s001.zip]

Archive with 1 entries (1 files):
- ijerph-1700542-supplementary.pdf
